# Supplementary material for: Whole-genome probe capture sequencing reveals genomic diversity and characteristics of Mycoplasma pneumoniae in Nanjing, China
Source: Front Microbiol. 2025 May 14;16:1589971. doi: 10.3389/fmicb.2025.1589971 (PMC12116587; doi:10.3389/fmicb.2025.1589971)
Supplement: Supplementary file 2 [file Table_1.xlsx]

## Sheet: Sheet1
Table S1 Overview of sequenced genomes used in this study with additional information.
Genome	Accession number	PI typing	Collection data	Region	Isolation source	Completeness	Contamination	GC	GC std	Genome size	Ambiguous bases	Scaffold	Contig	Longest scaffold	Longest contig	N50_scaffold	N50_contig	Mean_scaffold	Mean_contig	Coding density	Predicted genes	23S rRNA gene	ST	blaTEM-1	blaTEM-150	blaTEM-235	aph(3'')-Ib	aph(6)-Id
NJMP202303	PRJNA1225903	I	2023	China:Nanjing	Throat swab	99.2481	0	0.398481	0.0435299	859836	193	52	54	170971	170971	90708	90708	16535.3	15919.3	0.889529	841	A2063G	3			+
NJMP202306	PRJNA1225903	I	2023	China:Nanjing	Alveolar lavage fluid	100	0	0.401045	0.0512302	886310	187	50	52	126348	126348	77781	69046	17726.2	17040.8	0.877706	848	A2063G	3			+
NJMP202310	PRJNA1225903	I	2023	China:Nanjing	Alveolar lavage fluid	99.2481	0	0.401208	0.0541915	894235	487	48	53	335711	281396	95523	67117	18629.9	16863.2	0.878544	875	A2063G	3			+
NJMP202311	PRJNA1225903	II	2023	China:Nanjing	Alveolar lavage fluid	89.4056	0	0.401538	0.0635916	830066	9588	119	219	64695	22878	31920	4866	6975.34	3746.47	0.806689	878	A2063G	-	+
NJMP202312	PRJNA1225903	I	2023	China:Nanjing	Alveolar lavage fluid	100	0	0.40034	0.0564284	863202	93	42	43	284698	284698	156056	86829	20552.4	20072.3	0.887424	816	A2063G	3
NJMP202313	PRJNA1225903	I	2023	China:Nanjing	Alveolar lavage fluid	99.2154	0	0.398192	0.0441184	826893	88	38	39	191573	191573	69548	69358	21760.3	21200.1	0.906072	796	A2063G	3
NJMP202314	PRJNA1225903	I	2023	China:Nanjing	Alveolar lavage fluid	99.2481	0	0.399784	0.0444889	853612	98	44	45	191532	191532	77099	77099	19400.3	18967	0.897341	814	A2063G	3	+
NJMP202315	PRJNA1225903	I	2023	China:Nanjing	Alveolar lavage fluid	100	0	0.398398	0.0437757	835626	89	45	46	113766	113766	69452	69260	18569.5	18163.8	0.898585	802	A2063G	3
NJMP202316	PRJNA1225903	I	2023	China:Nanjing	Alveolar lavage fluid	99.2481	0	0.397786	0.0519186	823644	0	41	41	284697	284697	72253	72253	20088.9	20088.9	0.901859	798	A2063G	-
NJMP202317	PRJNA1225903	I	2023	China:Nanjing	Alveolar lavage fluid	100	0	0.398389	0.0420593	865124	89	49	50	284798	284798	93638	93638	17655.6	17300.7	0.889855	829	A2063G	3
NJMP202318	PRJNA1225903	I	2023	China:Nanjing	Alveolar lavage fluid	99.2481	0	0.399951	0.0442767	864638	183	42	44	284704	284704	156300	86828	20586.6	19646.7	0.890337	831	A2063G	3
NJMP202319	PRJNA1225903	II	2023	China:Nanjing	Alveolar lavage fluid	99.2481	0	0.398251	0.0555445	839700	88	46	47	323729	323729	72253	72253	18254.3	17864.1	0.899718	816	A2063G	14
NJMP202321	PRJNA1225903	I	2023	China:Nanjing	Throat swab	99.2481	0	0.405837	0.0830996	882018	94	35	36	319528	319528	156352	87148	25200.5	24497.9	0.868149	823	A2063G	3
PINBNJ2024301	PRJNA1225903	I	2024	China:Nanjing	sputum	99.2481	0.526316	0.400704	0.0608102	860291	99	38	39	191528	191528	66301	66301	22639.2	22056.2	0.891684	815	A2063G	3		+
PINBNJ2024302	PRJNA1225903	I	2024	China:Nanjing	sputum	96.2406	1.00251	0.400082	0.0466848	809750	155	93	100	45966	45966	14845	12616	8706.99	8095.95	0.882675	805	A2063G	3		+
PINBNJ2024304	PRJNA1225903	I	2024	China:Nanjing	sputum	99.2154	0	0.400816	0.0579996	858531	99	44	45	284699	284699	95214	95098	19512.1	19076.3	0.893823	826	A2063G	3			+
PINBNJ2024308	PRJNA1225903	I	2024	China:Nanjing	sputum	99.2481	0	0.399353	0.0592888	826685	173	36	38	284751	284751	69636	69236	22963.5	21750.3	0.900483	783	A2063G	3			+
PINBNJ2024311	PRJNA1225903	I	2024	China:Nanjing	Alveolar lavage fluid	100	0.150376	0.400568	0.0611429	880896	165	50	52	191569	191569	69850	69459	17617.9	16937.1	0.884481	858	A2063G	3
PINBNJ2024313	PRJNA1225903	I	2024	China:Nanjing	Alveolar lavage fluid	99.2481	0.150376	0.398454	0.0476164	863502	97	51	52	191614	191614	69671	69477	16931.4	16603.9	0.894437	852	A2063G	3
PINBNJ2024342	PRJNA1225903	I	2024	China:Nanjing	Throat swab	99.2481	0	0.400299	0.0492035	857373	323	47	70	193219	193219	59280	32396	18242	12243.6	0.885062	827	A2063G	3	+			+	+
PINBNJ2024343	PRJNA1225903	I	2024	China:Nanjing	Throat swab	100	0	0.403375	0.0608831	869572	189	42	44	193426	193426	69412	69412	20704.1	19758.7	0.878994	836	A2063G	3	+				+
PINBNJ2024344	PRJNA1225903	II	2024	China:Nanjing	Throat swab	100	0	0.403731	0.0586415	855865	592	59	99	132062	54394	34186	16871	14506.2	8639.12	0.867522	843	A2063G/C2617T	-			+	+	+
PINBNJ2024351	PRJNA1225903	I	2024	China:Nanjing	Throat swab	100	0.150376	0.400603	0.0631551	851882	98	51	52	191753	191753	62310	62310	16703.6	16380.5	0.888965	827	A2063G	3					+
GCF_000319655	GCF_000319655	II	1980	USA	respiratory tract of an adult	99.2154	0	0.399816	0	817216	0	1	1	817216	817216	817216	817216	817216	817216	0.90915	759	A2063A	2
GCF_000319675	GCF_000319675	I	1961	USA	throat of patient with atypical pneumonia	99.2154	0	0.400111	0	816496	0	1	1	816496	816496	816496	816496	816496	816496	0.908963	755	A2063A	3
GCF_000387745	GCF_000387745	II	1994	USA	throat swab	99.2481	0	0.399808	0	817313	0	1	1	817313	817313	817313	817313	817313	817313	0.909571	757	A2063A	-
GCF_001272715	GCF_001272715	II	1999	USA	throat	99.2481	0	0.399785	0	817184	0	1	1	817184	817184	817184	817184	817184	817184	0.909707	750	A2063A	2
GCF_001272735	GCF_001272735	I	2006	USA	throat	99.2154	0	0.400053	0	816404	0	1	1	816404	816404	816404	816404	816404	816404	0.909765	756	A2063A	20
GCF_001272755	GCF_001272755	I	2009	USA	throat	98.4962	0	0.400102	0	816565	0	1	1	816565	816565	816565	816565	816565	816565	0.909035	756	A2063G	20
GCF_001272775	GCF_001272775	I	2009	USA	throat	99.2154	0	0.400085	0	816583	0	1	1	816583	816583	816583	816583	816583	816583	0.910029	756	A2063A	20
GCF_001272795	GCF_001272795	I	1985	China	Respiratory specimen	99.2154	0	0.400108	0	816404	0	1	1	816404	816404	816404	816404	816404	816404	0.910125	756	A2063A	-
GCF_001272835	GCF_001272835	II	1954	USA	sputum	99.2481	0	0.39981	0	817207	0	1	1	817207	817207	817207	817207	817207	817207	0.909131	759	A2063A	2
GCF_001272855	GCF_001272855	II	1981	UK	Respiratory specimen	98.4636	0	0.399769	0	817045	0	1	1	817045	817045	817045	817045	817045	817045	0.91001	753	A2063A	4
GCF_001272875	GCF_001272875	II	1982	UK	respiratory tract	98.4636	0	0.399783	0	817169	0	1	1	817169	817169	817169	817169	817169	817169	0.909104	754	A2063A	-
GCF_001272895	GCF_001272895	II	1982	UK	Respiratory specimen	99.2154	0	0.399808	0	817198	0	1	1	817198	817198	817198	817198	817198	817198	0.909862	755	A2063A	2
GCF_001272915	GCF_001272915	II	1944	USA	Human lung disease	99.2481	0	0.399834	0	817156	0	1	1	817156	817156	817156	817156	817156	817156	0.909635	756	A2063A	2
GCF_001296485	GCF_001296485	I	1999	France		99.2154	0	0.400706	0.062452	821185	339	13	19	334697	334697	188421	188421	63168.1	43202.4	0.907671	769	A2063A	20
GCF_001296505	GCF_001296505	I	1996	France	Pericardial fluid	99.2154	0	0.400683	0.056711	820892	156	13	17	320599	320599	188252	188252	63145.5	48278.6	0.909228	770	A2063A	3
GCF_001296515	GCF_001296515	II	2001	France	Sternum wound	99.2481	0	0.400057	0.054063	821536	793	17	27	294403	294389	256414	194953	48325.6	30397.9	0.900938	791	A2063A	-
GCF_001296525	GCF_001296525	II	1999	Spain	Synovial fluid	99.2154	0	0.400111	0.0452863	821830	983	17	29	331145	328445	245329	100219	48342.9	28305.1	0.899866	783	A2063A	2
GCF_001296565	GCF_001296565	II	2005	France	respiratory tract	99.2481	0	0.399713	0.047507	819937	403	18	27	233572	233567	87962	87949	45552.1	30353.1	0.906218	789	A2063A	14
GCF_001296585	GCF_001296585	I	2005	France	respiratory tract	99.2481	0	0.400821	0.0621763	823018	1058	14	26	319832	201719	189318	92378	58787	31613.8	0.905955	782	A2064G	3
GCF_001296605	GCF_001296605	II	2000	Japan	respiratory tract	99.2154	0	0.400063	0.0568694	820097	673	14	24	325142	325130	258568	113288	58578.4	34142.7	0.902855	790	A2063A	-
GCF_001296615	GCF_001296615	I	2006	Tunisia		98.4636	0	0.40063	0.0647289	820773	583	10	18	390789	336534	188639	96682	82077.3	45566.1	0.908746	770	C2617G	1
GCF_001296625	GCF_001296625	II	2008	France	Expectoration	100	0	0.400038	0.0628613	819510	744	12	23	414191	325063	414191	166063	68292.5	35598.5	0.903834	774	A2063A	2
GCF_001296665	GCF_001296665	I	1993	Germany	respiratory tract	98.4636	0	0.400835	0.0697692	821813	743	12	21	388038	319028	246205	159693	68484.4	39098.6	0.905167	780	A2063A	3
GCF_001296685	GCF_001296685	II	1991	Germany	respiratory tract	99.2154	0	0.399769	0.0437065	820447	570	13	22	257028	230404	254647	194913	63111.3	37267.1	0.904038	785	A2063A	2
GCF_001296705	GCF_001296705	I	2011	France		98.4636	0	0.400653	0.0603015	820469	188	12	15	387661	372564	96823	96823	68372.4	54685.4	0.908962	770	A2063A	20
GCF_001296725	GCF_001296725	I	2011	France	BAL	99.2481	0	0.400899	0.0637852	822703	484	14	20	319686	319141	188324	188324	58764.5	41110.9	0.907712	772	A2063A	3
GCF_001296735	GCF_001296735	I	2011	France	NPA	98.4636	0	0.400464	0.068989	821159	852	15	23	259346	207963	96660	91807	54743.9	35665.5	0.904686	775	A2063G	3
GCF_001296765	GCF_001296765	II	2011	France	BAL	99.2154	0	0.400054	0.0619268	820885	284	16	20	256905	230551	230555	194869	51305.3	41030.1	0.909561	790	A2063A	-
GCF_001296785	GCF_001296785	II	2011	France	NPA	99.9673	0	0.400062	0.0555624	819968	180	16	20	349123	324883	257492	253036	51248	40989.4	0.908144	765	A2063A	2
GCF_001296805	GCF_001296805	II	1967	Denmark	respiratory tract	99.2154	0	0.400198	0.067241	820180	609	14	22	325447	325427	256924	194911	58584.3	37253.2	0.907068	790	A2063A	2
GCF_001296815	GCF_001296815	I	2005	France	Synovial fluid	99.2154	0	0.400429	0.0627162	820440	631	15	22	336423	334668	161218	161203	54696	37264	0.909185	776	A2063A	3
GCF_001296825	GCF_001296825	II	2000	Japan	respiratory tract	99.2154	0	0.399867	0.0577479	818527	643	13	21	325042	325030	270131	200060	62963.6	38946.9	0.905508	779	A2063C	-
GCF_001296855	GCF_001296855	I	2008	Tunisia	respiratory tract	99.2154	0	0.400578	0.0612153	820990	1176	12	26	388191	319006	188652	91806	68415.8	31531.3	0.905739	783	A2063A	1
GCF_001296885	GCF_001296885	I	2011	France	NPA	98.4962	0	0.401115	0.0592801	823745	407	13	18	338155	335796	189473	97463	63365	45741	0.909483	782	A2063A	3
GCF_001296895	GCF_001296895	I	2011	France	throat	99.2154	0	0.400801	0.0631673	822278	541	11	18	353789	335750	188379	188363	74752.5	45652.1	0.909657	779	A2063A	3
GCF_001296905	GCF_001296905	I	1970	France	respiratory trac	98.4962	0	0.400604	0.0587276	819975	1394	16	31	217782	191907	127265	99663	51248.4	26405.8	0.901434	785	A2063A	3
GCF_001509195	GCF_001509195	I	2012	China	throat swab	99.2481	0	0.399754	0	801203	0	1	1	801203	801203	801203	801203	801203	801203	0.911009	739	A2063G	3
GCF_001558175	GCF_001558175	I	2012	China:Beijing	sputum	99.2481	0	0.400068	0	816498	0	1	1	816498	816498	816498	816498	816498	816498	0.909325	759	A2063G	3
GCF_002090215	GCF_002090215	I	2016	China:Beijing	throat swab	99.2481	0	0.400096	0	816435	0	1	1	816435	816435	816435	816435	816435	816435	0.909759	759	A2063G	1
GCF_002090275	GCF_002090275	I	2015	China:Beijing	throat swab	99.2154	0	0.400085	0	816404	0	1	1	816404	816404	816404	816404	816404	816404	0.908221	766	A2063G	1
GCF_002090295	GCF_002090295	I	2015	China:Beijing	throat swab	98.4962	0	0.400008	0	815909	0	1	1	815909	815909	815909	815909	815909	815909	0.907789	757	A2063G	1
GCF_002090315	GCF_002090315	I	2016	China:Beijing	throat swab	99.2481	0	0.400097	0	816429	0	1	1	816429	816429	816429	816429	816429	816429	0.909717	759	A2063G	1
GCF_002095995	GCF_002095995	I	2016	China:Beijing	throat swab	98.4636	0	0.400098	0	816433	0	1	1	816433	816433	816433	816433	816433	816433	0.909173	758	A2063G	1
GCF_002096015	GCF_002096015	I	2016	China:Beijing	throat swab	98.4962	0	0.400097	0	816433	0	1	1	816433	816433	816433	816433	816433	816433	0.909045	760	A2063G	1
GCF_002096035	GCF_002096035	I	2016	China:Beijing	throat swab	98.4636	0	0.400103	0	816430	0	1	1	816430	816430	816430	816430	816430	816430	0.909293	758	A2063G	1
GCF_002127985	GCF_002127985	I	1988	Denmark		99.2481	0	0.400049	0	816292	0	1	1	816292	816292	816292	816292	816292	816292	0.90917	754	A2063G	19
GCF_002128005	GCF_002128005	II	2009	Egypt		99.2154	0	0.399708	0	818603	0	1	1	818603	818603	818603	818603	818603	818603	0.9104	763	A2063A	-
GCF_002128025	GCF_002128025	I	1965	USA	clinical	99.2481	0	0.400109	0	816492	0	1	1	816492	816492	816492	816492	816492	816492	0.910002	755	A2063A	1
GCF_002128045	GCF_002128045	I	2012	USA	clinical	99.2154	0	0.400049	0	816491	0	1	1	816491	816491	816491	816491	816491	816491	0.909289	759	A2063A	3
GCF_002128065	GCF_002128065	I	2010	Egypt	clinical	99.2154	0	0.400076	0	816459	0	1	1	816459	816459	816459	816459	816459	816459	0.909882	758	A2063A	20
GCF_002128085	GCF_002128085	II	2007	USA	clinical	99.2154	0	0.39982	0	817353	0	1	1	817353	817353	817353	817353	817353	817353	0.908347	747	A2063A	2
GCF_002128105	GCF_002128105	II	2000	USA	clinical	99.9673	0	0.399782	0	817171	0	1	1	817171	817171	817171	817171	817171	817171	0.909537	748	A2063A	2
GCF_002128125	GCF_002128125	II	2014	USA	clinical	99.2481	0	0.399739	0	818772	0	1	1	818772	818772	818772	818772	818772	818772	0.911149	767	A2063A	14
GCF_002128145	GCF_002128145	I	2012	USA	clinical	99.2154	0	0.400109	0	816637	0	1	1	816637	816637	816637	816637	816637	816637	0.909628	757	A2063A	20
GCF_002128165	GCF_002128165	II	2013	USA	clinical	99.9673	0	0.399761	0	817125	0	1	1	817125	817125	817125	817125	817125	817125	0.908613	749	A2063A	2
GCF_002128185	GCF_002128185	II	2010	Kenya	clinical	99.2154	0	0.39977	0	817038	0	1	1	817038	817038	817038	817038	817038	817038	0.910435	758	A2063A	16
GCF_002128205	GCF_002128205	II	1999	USA	clinical	100	0	0.399806	0	817231	0	1	1	817231	817231	817231	817231	817231	817231	0.909026	751	A2063G	-
GCF_002128235	GCF_002128235	II	1999	USA	clinical	99.9673	0	0.399779	0	817126	0	1	1	817126	817126	817126	817126	817126	817126	0.909691	749	A2063A	2
GCF_002128265	GCF_002128265	II	1995	USA	clinical	99.2481	0	0.399746	0	818735	0	1	1	818735	818735	818735	818735	818735	818735	0.910552	765	A2063A	15
GCF_002128285	GCF_002128285	II	2012	USA	clinical	99.2154	0	0.399787	0	817252	0	1	1	817252	817252	817252	817252	817252	817252	0.908214	746	A2063A	2
GCF_002147855	GCF_002147855	I	1968	USA	clinical	99.2154	0	0.400122	0	816528	0	1	1	816528	816528	816528	816528	816528	816528	0.90883	756	A2063A	1
GCF_002355695	GCF_002355695	II	2012	Japan		99.2154	0	0.399753	0	817074	0	1	1	817074	817074	817074	817074	817074	817074	0.909695	751	A2063A	-
GCF_002355715	GCF_002355715	II	2012	Japan		99.2481	0	0.399742	0	817099	0	1	1	817099	817099	817099	817099	817099	817099	0.910551	763	A2063A	14
GCF_002563345	GCF_002563345	I	2013	USA	clinical	98.4636	3.7594	0.40041	0.0100624	832612	0	2	2	752503	752503	752503	752503	416306	416306	0.907895	775	A2063A	3
GCF_002563365	GCF_002563365	II	1999	USA	clinical	99.2154	0	0.399006	0.00248039	823535	0	2	2	800028	800028	800028	800028	411768	411768	0.908497	760	A2063A	-
GCF_002563415	GCF_002563415	I	1998	Kenya	clinical	99.2481	1.12782	0.398983	0.0100906	840684	0	4	4	313386	313386	254018	254018	210171	210171	0.904613	786	A2063A	3
GCF_002563435	GCF_002563435	I	2010	Kenya	clinical	99.2154	0.250627	0.400382	0.00373488	829542	0	2	2	811389	811389	811389	811389	414771	414771	0.908998	773	A2063A	3
GCF_002563515	GCF_002563515	I	2010	Guatemala	clinical	99.2154	2.63158	0.398978	0.00968561	834636	0	4	4	380257	380257	212488	212488	208659	208659	0.908488	794	A2063A	3
GCF_009809995	GCF_009809995	II	1976	Japan		99.2154	0	0.399002	0.0614995	812743	0	42	42	197233	197233	95410	95410	19351	19351	0.908445	791	A2063A	7
GCF_009810015	GCF_009810015	II	1980	Japan		99.2154	0	0.399077	0.052575	811008	0	40	40	191732	191732	95166	95166	20275.2	20275.2	0.909154	783	A2063A	7
GCF_009810035	GCF_009810035	II	1983	Japan		98.4636	0	0.398855	0.0491404	810848	0	36	36	192011	192011	95410	95410	22523.6	22523.6	0.908174	782	A2063A	7
GCF_009810055	GCF_009810055	II	1984	Japan		99.2154	0	0.400228	0.0558877	832470	0	88	88	215567	215567	95166	95166	9459.89	9459.89	0.905476	836	A2063A	7	+
GCF_009810115	GCF_009810115	I	1992	Japan		98.4636	0	0.399533	0.0532811	817848	0	49	49	145526	145526	69318	69318	16690.8	16690.8	0.902714	786	A2063A	3
GCF_009810135	GCF_009810135	II	1992	Japan		99.2154	0	0.399625	0.0564927	825797	0	61	61	191492	191492	93411	93411	13537.7	13537.7	0.904632	807	A2063A	7
GCF_009810155	GCF_009810155	II	2011	Japan		99.2481	0	0.399266	0.0530324	812603	0	36	36	321772	321772	102929	102929	22572.3	22572.3	0.909837	786	A2063A	14
GCF_009810175	GCF_009810175	II	2013	Japan		99.2154	0	0.399619	0.0534401	815677	0	21	21	184137	184137	95538	95538	38841.8	38841.8	0.910148	775	A2063A	14
GCF_009810195	GCF_009810195	II	2013	Japan		98.4636	0	0.399673	0.0585308	814700	0	45	45	278307	278307	63514	63514	18104.4	18104.4	0.910716	789	A2063A	16
GCF_009810235	GCF_009810235	I	2011	Japan		99.2154	0	0.3998	0.0542155	815536	0	26	26	156294	156294	95471	95471	31366.8	31366.8	0.90886	773	A2063T	3
GCF_009810255	GCF_009810255	II	2011	Japan		99.2154	0	0.399656	0.0550466	814631	0	38	38	184261	184261	75654	75654	21437.7	21437.7	0.91167	789	A2063A	14
GCF_009810275	GCF_009810275	II	2011	Japan		99.2481	0	0.399681	0.0611624	815247	0	32	32	182616	182616	70977	70977	25476.5	25476.5	0.910788	785	A2063A	14
GCF_009810295	GCF_009810295	I	2008	Japan		99.2154	0	0.399693	0.0559691	813722	0	24	24	273632	273632	95475	95475	33905.1	33905.1	0.909027	772	A2063A	3
GCF_009810315	GCF_009810315	II	1979	Japan		99.2154	0	0.399661	0.0630639	816512	0	38	38	278218	278218	71232	71232	21487.2	21487.2	0.910241	788	A2063A	7
GCF_009810335	GCF_009810335	II	1980	Japan		99.9673	0	0.399279	0.061563	815577	0	39	39	276138	276138	53831	53831	20912.2	20912.2	0.909563	777	A2063A	7
GCF_009810355	GCF_009810355	I	1983	Japan		99.2481	0	0.399927	0.0431809	816253	0	28	28	273641	273641	95476	95476	29151.9	29151.9	0.908245	776	A2063A	3
GCF_009810375	GCF_009810375	II	1985	Japan		99.2154	0	0.399433	0.0621236	815434	0	23	23	278410	278410	92906	92906	35453.7	35453.7	0.909718	775	A2063A	-
GCF_009810395	GCF_009810395	I	1985	Japan		99.2481	0	0.399936	0.0553492	815132	0	29	29	270235	270235	60539	60539	28108	28108	0.909373	775	A2063A	3
GCF_009810415	GCF_009810415	II	1987	Japan		99.2154	0	0.399739	0.0458422	817564	0	25	25	392637	392637	99407	99407	32702.6	32702.6	0.91035	780	A2063A	7
GCF_009810435	GCF_009810435	I	1988	Japan		99.2154	0	0.400052	0.0503323	815186	0	22	22	205615	205615	95817	95817	37053.9	37053.9	0.90966	772	A2063A	3
GCF_009810455	GCF_009810455	I	1988	Japan		99.2154	0	0.399917	0.0398181	814274	0	23	23	273565	273565	91398	91398	35403.2	35403.2	0.909433	769	A2063A	3
GCF_009810475	GCF_009810475	I	1990	Japan		99.2154	0	0.398576	0.0485412	810014	0	22	22	272601	272601	165592	165592	36818.8	36818.8	0.908113	770	A2063A	3
GCF_009810495	GCF_009810495	II	1991	Japan		99.2154	0	0.399483	0.0572008	815929	0	38	38	158825	158825	62464	62464	21471.8	21471.8	0.909422	781	A2063A	2
GCF_009810515	GCF_009810515	II	1991	Japan		99.2154	0	0.399691	0.0619175	817849	0	33	33	115757	115757	71258	71258	24783.3	24783.3	0.909746	787	A2063A	2
GCF_009810535	GCF_009810535	II	1993	Japan		99.2154	0	0.39943	0.0516301	809820	0	32	32	276151	276151	85229	85229	25306.9	25306.9	0.911549	777	A2063A	2
GCF_009810555	GCF_009810555	II	1994	Japan		99.9673	0	0.399817	0.0473495	816713	0	28	28	166353	166353	87028	87028	29168.3	29168.3	0.908701	769	A2063A	7
GCF_009810575	GCF_009810575	I	2013	Japan		99.2154	0	0.398258	0.0541376	803229	0	41	41	127002	127002	51425	51425	19591	19591	0.909468	766	A2063G	3
GCF_009810595	GCF_009810595	I	2008	Japan		98.4962	0	0.400064	0.0254304	816295	0	16	16	274969	274969	175231	175231	51018.4	51018.4	0.909948	768	A2063A	3
GCF_009810615	GCF_009810615	II	2009	Japan		99.2481	0	0.399507	0.0385252	819865	0	32	32	182820	182820	87935	87935	25620.8	25620.8	0.909982	791	A2063A	14
GCF_009810635	GCF_009810635	II	2010	Japan		99.2154	0	0.399556	0.0567773	816243	0	44	44	182566	182566	61606	61606	18551	18551	0.91172	790	A2063A	14
GCF_009810655	GCF_009810655	II	2011	Japan		99.2154	0	0.399575	0.0568228	816998	0	32	32	182778	182778	70893	70893	25531.2	25531.2	0.908947	786	A2063A	14
GCF_009810675	GCF_009810675	II	2011	Japan		99.2481	0	0.39959	0.0530066	816995	0	25	25	294282	294282	95538	95538	32679.8	32679.8	0.911527	785	A2063A	14
GCF_009810695	GCF_009810695	I	2012	Japan		99.2154	0	0.399938	0.0394153	814739	0	20	20	273420	273420	95471	95471	40736.9	40736.9	0.90886	768	A2063T	3
GCF_009810715	GCF_009810715	II	2012	Japan		99.2154	0	0.399586	0.05318	818664	0	28	28	182836	182836	95538	95538	29238	29238	0.910024	784	A2063A	-
GCF_009810735	GCF_009810735	I	2012	Japan		98.4636	0	0.400018	0.0695644	815375	0	25	25	261902	261902	90170	90170	32615	32615	0.910135	775	A2063G	3
GCF_009810755	GCF_009810755	I	2012	Japan		99.2154	0	0.398881	0.0498771	805501	0	36	36	104225	104225	90491	90491	22375	22375	0.909636	768	A2063T	3
GCF_009810775	GCF_009810775	I	1985	Japan		99.2481	0.37594	0.39961	0.0468005	805428	0	39	39	126464	126464	61268	61268	20652	20652	0.908445	757	A2063A	3
GCF_009810795	GCF_009810795	I	2016	Japan		98.4636	0	0.399241	0.0639618	809409	0	52	52	123968	123968	66286	66286	15565.6	15565.6	0.909321	784	A2063G	3
GCF_009810815	GCF_009810815	I	2016	Japan		98.4962	0	0.399242	0.0609444	809573	1	69	69	90218	90217	44872	44872	11732.9	11732.9	0.908315	781	A2063G	3
GCF_009810835	GCF_009810835	I	2016	Japan		99.2481	0	0.399986	0.0590733	802944	0	82	82	104391	104391	46214	46214	9792	9792	0.913051	783	A2063G	3
GCF_009810855	GCF_009810855	II	2011	Japan		99.2154	0	0.397837	0.0628187	799491	0	56	56	94313	94313	52158	52158	14276.6	14276.6	0.910797	776	A2063A	14
GCF_009810875	GCF_009810875	II	2011	Japan		98.4636	0	0.398748	0.0630113	807701	0	57	57	104432	104432	43219	43219	14170.2	14170.2	0.90938	782	A2063A	14
GCF_009810895	GCF_009810895	II	2011	Japan		99.9673	0	0.402667	0.0532866	770798	0	61	60	119410	119410	43313	43313	12636	12846.6	0.919604	737	A2063A	7
GCF_009810915	GCF_009810915	I	2011	Japan		99.2481	0	0.399579	0.0625943	804347	0	73	73	123208	123208	38925	38925	11018.5	11018.5	0.910608	787	A2063G	3
GCF_009810935	GCF_009810935	II	2011	Japan		100	0.626566	0.39854	0.0512056	798510	0	112	112	83756	83756	36853	36853	7129.55	7129.55	0.914158	806	A2063A	14
GCF_009810955	GCF_009810955	I	2011	Japan		99.2481	0	0.39884	0.0565416	797817	0	99	99	89716	89716	35801	35801	8058.76	8058.76	0.91327	787	A2063G	3
GCF_009810975	GCF_009810975	I	2011	Japan		99.2154	0.75188	0.398597	0.0556962	789918	0	115	115	90372	90372	35764	35764	6868.85	6868.85	0.910898	780	A2063A	3
GCF_009810995	GCF_009810995	II	2011	Japan		99.2154	0.75188	0.398826	0.0542284	793188	0	121	121	57346	57346	21550	21550	6555.27	6555.27	0.916596	801	A2063G	14
GCF_009811015	GCF_009811015	I	2011	Japan		98.4636	0.56391	0.39746	0.0388812	770116	0	66	66	75074	75074	36662	36662	11668.4	11668.4	0.916263	750	A2063G	-
GCF_009811055	GCF_009811055	I	2011	Japan		99.2481	0	0.39927	0.0565107	797729	0	105	105	75324	75324	38459	38459	7597.42	7597.42	0.911813	785	A2063G	3
GCF_009811075	GCF_009811075	II	2011	Japan		99.2154	0.501253	0.397796	0.0557202	785152	0	103	103	60426	60426	35867	35867	7622.83	7622.83	0.915135	778	A2063A	14
GCF_009811095	GCF_009811095	I	2011	Japan		98.4962	0	0.398799	0.056617	798087	0	93	93	89708	89708	36607	36607	8581.58	8581.58	0.912426	780	A2063G	3
GCF_009811115	GCF_009811115	II	2011	Japan		99.2481	0	0.398008	0.0540747	794796	0	101	101	72018	72018	36694	36694	7869.27	7869.27	0.91585	800	A2063A	14
GCF_009811155	GCF_009811155	II	2011	Japan		99.2154	0	0.3989	0.0659616	793146	0	97	97	97435	97435	35811	35811	8176.76	8176.76	0.912707	767	A2063A	7
GCF_009811175	GCF_009811175	II	2011	Japan		99.2481	0	0.398482	0.0598948	806796	0	54	54	145529	145529	53069	53069	14940.7	14940.7	0.912167	789	A2063G	14
GCF_009811195	GCF_009811195	II	2011	Japan		99.2481	0	0.398996	0.0531956	812056	0	56	56	91681	91681	51114	51114	14501	14501	0.908254	781	A2063A	14
GCF_009811215	GCF_009811215	II	2011	Japan		98.9648	0	0.398547	0.0589	797717	0	58	58	132705	132705	53048	53048	13753.7	13753.7	0.912108	786	A2063A	7
GCF_009811235	GCF_009811235	II	2011	Japan		100	0	0.398462	0.0647313	806086	0	80	80	104242	104242	38352	38352	10076.1	10076.1	0.909835	781	A2063G	7
GCF_009811255	GCF_009811255	I	2011	Japan		99.2154	0	0.399536	0.0696834	807447	0	54	54	124059	124059	53517	53517	14952.7	14952.7	0.908826	779	A2063A	3
GCF_009811295	GCF_009811295	II	2011	Japan		99.2154	0	0.398857	0.0558647	808929	0	45	45	145555	145555	62989	62989	17976.2	17976.2	0.910515	782	A2063A	7
GCF_009939745	GCF_009939745	II	2016	South Korea	nasophraynx	99.2154	0	0.399684	0	818445	0	1	1	818445	818445	818445	818445	818445	818445	0.9108	764	A2063A	14
GCF_009939765	GCF_009939765	I	2016	South Korea	nasophraynx	99.2154	0	0.400053	0	816537	0	1	1	816537	816537	816537	816537	816537	816537	0.908547	754	A2063G	3
GCF_009939785	GCF_009939785	I	2016	South Korea	nasophraynx	98.4636	0	0.400045	0	816525	0	1	1	816525	816525	816525	816525	816525	816525	0.909122	755	A2063G	3
GCF_009939805	GCF_009939805	I	2016	South Korea	nasophraynx	98.4636	0	0.400032	0	816467	0	1	1	816467	816467	816467	816467	816467	816467	0.908969	755	A2063G	3
GCF_009939825	GCF_009939825	I	2016	South Korea	nasophraynx	98.4636	0	0.400035	0	816471	0	1	1	816471	816471	816471	816471	816471	816471	0.908327	754	A2063G	3
GCF_009939845	GCF_009939845	I	2016	South Korea	nasophraynx	99.2154	0	0.40006	0	816561	0	1	1	816561	816561	816561	816561	816561	816561	0.90859	757	A2063G	3
GCF_009939975	GCF_009939975	I	2016	South Korea	nasophraynx	99.2481	0	0.400081	0	816530	0	1	1	816530	816530	816530	816530	816530	816530	0.910237	757	A2063G	3
GCF_009940325	GCF_009940325	I	2015	South Korea	nasophraynx	99.2154	0	0.400033	0	816495	0	1	1	816495	816495	816495	816495	816495	816495	0.908949	755	A2063G	3
GCF_009940965	GCF_009940965	I	2015	South Korea	nasophraynx	99.2154	0	0.400019	0	816389	0	1	1	816389	816389	816389	816389	816389	816389	0.909978	759	A2063G	3
GCF_009941325	GCF_009941325	I	2015	South Korea	nasophraynx	99.2154	0	0.400009	0	816420	0	1	1	816420	816420	816420	816420	816420	816420	0.908885	756	A2063G	3
GCF_009941705	GCF_009941705	I	2015	South Korea	nasophraynx	99.2154	0	0.400019	0	816388	0	1	1	816388	816388	816388	816388	816388	816388	0.910152	760	A2063G	3
GCF_009942155	GCF_009942155	II	2015	South Korea	nasophraynx	99.2154	0	0.399721	0	818560	0	1	1	818560	818560	818560	818560	818560	818560	0.909526	765	A2063A	14
GCF_009942395	GCF_009942395	I	2012	South Korea	nasophraynx	99.2154	0	0.400049	0	816510	0	1	1	816510	816510	816510	816510	816510	816510	0.909049	758	A2063G	3
GCF_009942655	GCF_009942655	I	2012	South Korea	nasophraynx	99.2154	0	0.40003	0	816506	0	1	1	816506	816506	816506	816506	816506	816506	0.909147	756	A2063G	3
GCF_009942915	GCF_009942915	II	2011	South Korea	nasophraynx	99.2154	0	0.399717	0	818669	0	1	1	818669	818669	818669	818669	818669	818669	0.910196	764	A2063A	33
GCF_009943205	GCF_009943205	I	2011	South Korea	nasophraynx	99.2154	0	0.400052	0	816304	0	1	1	816304	816304	816304	816304	816304	816304	0.910205	758	A2063A	3
GCF_009943505	GCF_009943505	II	2011	South Korea	nasophraynx	99.2154	0	0.39976	0	817102	0	1	1	817102	817102	817102	817102	817102	817102	0.910677	761	A2063G	14
GCF_009943805	GCF_009943805	I	2011	South Korea	nasophraynx	99.2154	0	0.40005	0	816551	0	1	1	816551	816551	816551	816551	816551	816551	0.910244	758	A2063G	3
GCF_009944075	GCF_009944075	I	2011	South Korea	nasophraynx	99.2154	0	0.400052	0	816518	0	1	1	816518	816518	816518	816518	816518	816518	0.909829	756	A2063A	3
GCF_009944335	GCF_009944335	I	2011	South Korea	nasophraynx	98.4636	0	0.400049	0	816503	0	1	1	816503	816503	816503	816503	816503	816503	0.908249	754	A2063G	3
GCF_009944725	GCF_009944725	II	2011	South Korea	nasophraynx	99.2154	0	0.399871	0	815686	0	1	1	815686	815686	815686	815686	815686	815686	0.91048	755	A2063A	14
GCF_009945165	GCF_009945165	I	2011	South Korea	nasophraynx	99.2481	0	0.400079	0	816432	0	1	1	816432	816432	816432	816432	816432	816432	0.908676	752	A2063A	17
GCF_009945535	GCF_009945535	I	2011	South Korea	nasophraynx	99.2481	0	0.400047	0	816346	0	1	1	816346	816346	816346	816346	816346	816346	0.910253	758	A2063A	3
GCF_009945865	GCF_009945865	II	2010	South Korea	nasophraynx	99.2154	0	0.399809	0	817191	0	1	1	817191	817191	817191	817191	817191	817191	0.911487	760	A2063A	14
GCF_009946285	GCF_009946285	I	2010	South Korea	nasophraynx	98.4962	0	0.400043	0	816333	0	1	1	816333	816333	816333	816333	816333	816333	0.909369	755	A2063A	3
GCF_009946845	GCF_009946845	I	2010	South Korea	nasophraynx	99.2481	0	0.400051	0	816521	0	1	1	816521	816521	816521	816521	816521	816521	0.910351	757	A2063G	3
GCF_009947205	GCF_009947205	I	2010	South Korea	nasophraynx	98.4636	0	0.400101	0	816522	0	1	1	816522	816522	816522	816522	816522	816522	0.909095	758	A2063A	1
GCF_009947575	GCF_009947575	I	2010	South Korea	nasophraynx	99.2154	0	0.4001	0	816681	0	1	1	816681	816681	816681	816681	816681	816681	0.908758	752	A2063A	17
GCF_009947985	GCF_009947985	I	2010	South Korea	nasophraynx	99.2154	0	0.400066	0	816465	0	1	1	816465	816465	816465	816465	816465	816465	0.91018	757	A2063G	3
GCF_009948395	GCF_009948395	I	2010	South Korea	nasophraynx	99.2481	0	0.4001	0	816424	0	1	1	816424	816424	816424	816424	816424	816424	0.909718	757	A2063A	1
GCF_030159355	GCF_030159355	II	1980	Japan	throat swab	99.2481	0	0.399651	0.0402569	816223	0	47	47	246643	246643	94577	94577	17366.4	17366.4	0.909326	793	A2063A	8
GCF_030159375	GCF_030159375	I	2020	Japan	throat swab	98.4962	0	0.400106	0.0208815	817399	0	25	25	319797	319797	224605	224605	32696	32696	0.908962	773	A2063A	-
GCF_030159395	GCF_030159395	II	2020	Japan	throat swab	99.2154	0	0.399334	0.0466618	814478	0	32	32	338331	338331	104316	104316	25452.4	25452.4	0.907838	778	A2063G	2
GCF_030159415	GCF_030159415	II	2020	Japan	throat swab	99.2154	0	0.399631	0.0567796	815966	0	29	29	389797	389797	144685	144685	28136.8	28136.8	0.909676	783	A2063A	7
GCF_030159435	GCF_030159435	I	2020	Japan	throat swab	99.2154	0	0.400135	0.0529196	817096	0	49	49	208478	208478	123710	123710	16675.4	16675.4	0.907919	790	A2063A	17
GCF_030159455	GCF_030159455	I	2020	Japan	throat swab	98.4636	0	0.400211	0.0176992	817924	0	27	27	309072	309072	234252	234252	30293.5	30293.5	0.906653	776	A2063G	3
GCF_030923165	GCF_030923165	I	2019	Taiwan	throat swab	99.2154	0	0.400234	0.0505369	817147	0	33	33	318542	318542	148828	148828	24762	24762	0.908364	782	A2063G	3
GCF_030923175	GCF_030923175	II	2019	Taiwan	throat swab	99.2154	0	0.400006	0.0654766	819325	0	41	41	339847	339847	95938	95938	19983.5	19983.5	0.910813	803	A2063A	14
GCF_030923185	GCF_030923185	I	2019	Taiwan	throat swab	99.2481	0	0.399877	0.0538355	815500	0	43	43	319655	319655	95198	95198	18965.1	18965.1	0.908574	790	A2063A	17
GCF_030923225	GCF_030923225	I	2019	Taiwan	throat swab	99.2154	0	0.400304	0.0479122	817206	0	35	35	318540	318540	90980	90980	23348.7	23348.7	0.908708	787	A2063G	3
GCF_030923245	GCF_030923245	I	2019	Taiwan	throat swab	99.2154	0	0.400368	0.0479763	817857	0	36	36	333487	333487	93502	93502	22718.2	22718.2	0.908696	788	A2063T	17
GCF_030923285	GCF_030923285	I	2019	Taiwan	throat swab	99.2154	0	0.400111	0.0217305	817045	0	22	22	319588	319588	156090	156090	37138.4	37138.4	0.908358	776	A2063G	3
GCF_030923305	GCF_030923305	I	2019	Taiwan	throat swab	99.2154	0	0.400133	0.0225376	818372	0	25	25	450143	450143	450143	450143	32734.9	32734.9	0.907409	773	A2063G	3
GCF_030923315	GCF_030923315	I	2019	Taiwan	throat swab	99.2154	0	0.400196	0.0379025	816852	0	33	33	318437	318437	90986	90986	24753.1	24753.1	0.909321	784	A2063G	17
GCF_030923325	GCF_030923325	I	2019	Taiwan	throat swabs	99.2154	0	0.400155	0.0197302	816712	0	22	22	319612	319612	90980	90980	37123.3	37123.3	0.909216	775	A2063G	3
GCF_030923335	GCF_030923335	I	2019	Taiwan	throat swabs	100	0	0.400219	0.017748	817143	0	32	32	319638	319638	95250	95250	25535.7	25535.7	0.908905	782	A2063A	17
GCF_030923395	GCF_030923395	I	2019	Taiwan	throat swabs	99.2154	0	0.400216	0.0289224	817441	0	36	36	318389	318389	65665	65665	22706.7	22706.7	0.908894	786	A2063G	3
GCF_030923415	GCF_030923415	I	2019	Taiwan	throat swabs	92.4812	0	0.398854	0.0118956	774133	0	21	21	318409	318409	156547	156547	36863.5	36863.5	0.908775	726	A2063G	3
GCF_030923435	GCF_030923435	I	2018	Taiwan	throat swabs	99.2481	0	0.400326	0.0293374	817409	0	39	39	319664	319664	95399	95399	20959.2	20959.2	0.909009	786	A2063A	17
GCF_030923455	GCF_030923455	II	2018	Taiwan	throat swabs	99.2481	0	0.399956	0.0542884	819910	0	50	50	325692	325692	92989	92989	16398.2	16398.2	0.909245	810	A2063A	14
GCF_030923475	GCF_030923475	I	2018	Taiwan	throat swabs	99.2154	0	0.400407	0.0523217	818563	0	46	46	318587	318587	95399	95399	17794.8	17794.8	0.909485	796	A2063A	17
GCF_030923495	GCF_030923495	I	2018	Taiwan	throat swabs	99.2154	0	0.400148	0.0217283	817333	0	23	23	319613	319613	156230	156230	35536.2	35536.2	0.909846	777	A2063G	3
GCF_030923515	GCF_030923515	I	2018	Taiwan	throat swabs	99.2154	0	0.400315	0.0412006	817236	0	35	35	318543	318543	118127	118127	23349.6	23349.6	0.908706	789	A2063G	3
GCF_030923535	GCF_030923535	I	2019	Taiwan	throat swabs	99.2154	0	0.400262	0.026514	817018	0	34	34	318387	318387	148827	148827	24029.9	24029.9	0.908176	785	A2063G	3
GCF_030923555	GCF_030923555	I	2019	Taiwan	throat swabs	99.2481	0	0.400199	0.0257273	817048	0	28	28	319578	319578	148830	148830	29180.3	29180.3	0.908728	783	A2063G	3
GCF_030923575	GCF_030923575	I	2019	Taiwan	throat swabs	99.2154	0	0.400127	0.0193265	817588	0	25	25	319627	319627	156158	156158	32703.5	32703.5	0.908848	777	A2063G	3
GCF_030923585	GCF_030923585	I	2019	Taiwan	throat swabs	98.4636	0	0.400347	0.0425349	816889	0	34	34	318654	318654	95399	95399	24026.1	24026.1	0.908111	780	A2063A	17
GCF_030923675	GCF_030923675	I	2019	Taiwan	throat swabs	99.2154	0	0.400208	0.0255651	816883	0	28	28	371900	371900	90981	90981	29174.4	29174.4	0.908947	780	A2063T	17
GCF_030923695	GCF_030923695	I	2019	Taiwan	throat swabs	98.4636	0	0.40033	0.0489378	817491	0	33	33	333479	333479	148832	148832	24772.5	24772.5	0.908801	787	A2063G	3
GCF_030923755	GCF_030923755	I	2019	Taiwan	throat swabs	99.2154	0	0.400233	0.0432918	817403	0	30	30	318530	318530	148831	148831	27246.8	27246.8	0.909953	784	A2063G	3
GCF_030923795	GCF_030923795	I	2019	Taiwan	throat swabs	99.2481	0	0.400124	0.0188459	817287	0	22	22	450718	450718	450718	450718	37149.4	37149.4	0.909638	777	A2063G	3
GCF_030923825	GCF_030923825	I	2019	Taiwan	throat swabs	99.2481	0	0.400129	0.020313	816849	0	21	21	418008	418008	418008	418008	38897.6	38897.6	0.910554	778	A2063G	3
GCF_030923835	GCF_030923835	I	2019	Taiwan	throat swabs	99.2154	0	0.400227	0.0418215	817909	0	35	35	318553	318553	128836	128836	23368.8	23368.8	0.909336	788	A2063G	3
GCF_030923875	GCF_030923875	I	2019	Taiwan	throat swabs	99.2154	0	0.400207	0.043441	816875	0	29	29	318512	318512	148829	148829	28168.1	28168.1	0.908438	780	A2063G	3
GCF_030923885	GCF_030923885	I	2019	Taiwan	throat swabs	99.2154	0	0.40012	0.0263075	817427	0	30	30	319670	319670	95245	95245	27247.6	27247.6	0.909516	784	A2063T	17
GCF_030924015	GCF_030924015	I	2019	Taiwan	throat swabs	98.4636	0	0.400257	0.0411237	817057	0	32	32	318549	318549	90980	90980	25533	25533	0.907595	781	A2063G	3
GCF_030924025	GCF_030924025	I	2019	Taiwan	throat swabs	99.2154	0	0.400144	0.0222099	817254	0	22	22	319662	319662	156182	156182	37147.9	37147.9	0.908749	779	A2063G	3
GCF_030924065	GCF_030924065	I	2019	Taiwan	throat swabs	99.2154	0	0.400305	0.0412792	817475	0	36	36	318543	318543	90980	90980	22707.6	22707.6	0.90817	787	A2063G	3
GCF_030924095	GCF_030924095	I	2019	Taiwan	throat swabs	99.2154	0	0.400261	0.0490646	816936	0	36	36	318600	318600	90981	90981	22692.7	22692.7	0.909369	787	A2063T	17
GCF_030924105	GCF_030924105	I	2019	Taiwan	throat swabs	99.2481	0	0.400198	0.0420291	818035	0	49	49	319571	319571	95250	95250	16694.6	16694.6	0.908726	792	A2063A	17
GCF_030924135	GCF_030924135	I	2019	Taiwan	throat swabs	99.2154	0	0.400319	0.059497	818209	0	58	58	191573	191573	69295	69295	14107.1	14107.1	0.910211	809	A2063G	3
GCF_030924155	GCF_030924155	I	2020	Taiwan	throat swabs	99.2154	0	0.400018	0.0201456	820319	0	40	40	319613	319613	130516	130516	20508	20508	0.909661	798	A2063G	3
GCF_030924175	GCF_030924175	I	2019	Taiwan	throat swabs	99.2481	0	0.400172	0.0193186	818190	0	27	27	319613	319613	156266	156266	30303.3	30303.3	0.90863	781	A2063G	3
GCF_030924195	GCF_030924195	I	2019	Taiwan	throat swabs	99.2154	0	0.400074	0.0530438	817722	0	45	45	318387	318387	95392	95392	18171.6	18171.6	0.909676	797	A2063G	3
GCF_030924205	GCF_030924205	I	2019	Taiwan	throat swabs	99.2154	0.75188	0.400237	0.0233547	818493	0	39	39	319601	319601	95245	95245	20987	20987	0.909811	793	A2063T	17
GCF_030924235	GCF_030924235	I	2020	Taiwan	throat swabs	99.2154	0	0.400248	0.0233537	817815	0	36	36	319695	319695	95245	95245	22717.1	22717.1	0.908682	786	A2063T	17
GCF_030924255	GCF_030924255	I	2020	Taiwan	throat swabs	99.2154	0	0.40016	0.0189427	817606	0	25	25	224116	224116	130521	130521	32704.2	32704.2	0.909614	779	A2063G	3
GCF_030924265	GCF_030924265	I	2020	Taiwan	throat swabs	99.2481	0	0.400151	0.0207437	817338	0	23	23	319627	319627	156218	156218	35536.4	35536.4	0.90969	778	A2063G	3
GCF_030924275	GCF_030924275	I	2020	Taiwan	throat swabs	99.2481	0	0.400164	0.0254711	817632	0	32	32	319659	319659	95245	95245	25551	25551	0.909355	787	A2063T	17
GCF_030924315	GCF_030924315	II	2020	Taiwan	throat swabs	94.8676	0	0.398098	0.0457103	773312	0	27	27	298261	298261	156064	156064	28641.2	28641.2	0.907888	733	A2063G	-
GCF_030924335	GCF_030924335	I	2019	Taiwan	throat swabs	99.2481	0	0.40024	0.0221442	815194	0	22	22	317528	317528	156266	156266	37054.3	37054.3	0.908505	777	A2063G	3
GCF_030924355	GCF_030924355	I	2019	Taiwan	throat swabs	99.2481	0	0.400119	0.0208797	817615	0	28	28	319622	319622	130532	130532	29200.5	29200.5	0.909625	785	A2063G	3
GCF_030924375	GCF_030924375	I	2019	Taiwan	throat swabs	99.2481	0	0.400211	0.0249314	818278	0	37	37	199785	199785	95245	95245	22115.6	22115.6	0.907948	781	A2063G	17
GCF_030924395	GCF_030924395	I	2019	Taiwan	throat swabs	99.2481	0	0.400179	0.0263204	816482	0	25	25	319614	319614	90980	90980	32659.3	32659.3	0.907672	776	A2063G	3
GCF_030924405	GCF_030924405	I	2019	Taiwan	throat swabs	99.2154	0	0.400212	0.048138	816690	0	33	33	333417	333417	98629	98629	24748.2	24748.2	0.909383	789	A2063G	3
GCF_030924435	GCF_030924435	I	2019	Taiwan	throat swabs	98.4636	0	0.40041	0.051544	817756	0	44	44	318576	318576	95202	95202	18585.4	18585.4	0.909104	793	A2063T	17
GCF_030924455	GCF_030924455	I	2019	Taiwan	throat swabs	98.4636	0	0.400326	0.0429395	814735	0	31	31	316444	316444	148829	148829	26281.8	26281.8	0.908481	781	A2063G	3
GCF_030924475	GCF_030924475	I	2019	Taiwan	throat swabs	99.2481	0	0.400268	0.0461115	817959	0	32	32	334516	334516	90980	90980	25561.2	25561.2	0.909548	788	A2063G	3
GCF_030924495	GCF_030924495	I	2019	Taiwan	throat swabs	99.2481	0	0.400142	0.0262654	817757	0	31	31	319719	319719	95245	95245	26379.3	26379.3	0.909751	784	A2063G	17
GCF_030924505	GCF_030924505	I	2019	Taiwan	throat swabs	99.2154	0	0.400058	0.0229405	817123	0	16	16	450187	450187	450187	450187	51070.2	51070.2	0.909168	769	A2063G	3
GCF_030924535	GCF_030924535	I	2019	Taiwan	throat swabs	99.2154	0	0.400164	0.0254369	817724	0	32	32	319719	319719	95245	95245	25553.9	25553.9	0.909433	782	A2063G	17
GCF_030924545	GCF_030924545	II	2019	Taiwan	throat swabs	99.2154	0	0.399919	0.0386664	819921	0	38	38	325716	325716	95300	95300	21576.9	21576.9	0.909384	798	A2063A	14
GCF_030924575	GCF_030924575	I	2019	Taiwan	throat swabs	99.2154	0	0.400251	0.0403317	816765	0	31	31	319689	319689	148785	148785	26347.3	26347.3	0.908471	779	A2063G	17
GCF_030924595	GCF_030924595	I	2019	Taiwan	throat swabs	99.2154	0	0.400246	0.0413461	817138	0	32	32	282976	282976	148828	148828	25535.6	25535.6	0.907669	782	A2063G	3
GCF_030924615	GCF_030924615	I	2019	Taiwan	throat swabs	99.2154	0	0.400134	0.0220118	817298	0	20	20	450142	450142	450142	450142	40864.9	40864.9	0.90991	774	A2063G	3
GCF_030924635	GCF_030924635	I	2019	Taiwan	throat swabs	99.2154	0	0.400369	0.0405064	817864	0	33	33	238983	238983	90980	90980	24783.8	24783.8	0.908196	786	A2063G	-
GCF_030924655	GCF_030924655	II	2019	Taiwan	throat swabs	99.2154	0	0.399933	0.0569745	818457	0	43	43	229872	229872	90762	90762	19033.9	19033.9	0.911012	799	A2063G	14
GCF_030924675	GCF_030924675	I	2019	Taiwan	throat swabs	99.2154	0	0.400155	0.018326	817800	0	26	26	319601	319601	132322	132322	31453.8	31453.8	0.909418	780	A2063G	3
GCF_030924695	GCF_030924695	I	2019	Taiwan	throat swabs	99.2154	0	0.40024	0.0273785	816403	0	23	23	371925	371925	173894	173894	35495.8	35495.8	0.909561	774	A2063G	17
GCF_030924705	GCF_030924705	I	2019	Taiwan	throat swabs	99.2481	0	0.400155	0.0260177	817610	0	32	32	319659	319659	95245	95245	25550.3	25550.3	0.90988	788	A2063T	17
GCF_030924715	GCF_030924715	I	2019	Taiwan	throat swabs	99.2154	0	0.400188	0.0182743	817426	0	24	24	319572	319572	132617	132617	34059.4	34059.4	0.909926	779	A2063G	3
GCF_030924755	GCF_030924755	I	2019	Taiwan	throat swabs	99.2481	0	0.400193	0.047894	817345	0	24	24	318438	318438	156536	156536	34056	34056	0.909788	781	A2063G	3
GCF_030924775	GCF_030924775	I	2019	Taiwan	throat swabs	99.2154	0	0.400168	0.043406	817875	0	27	27	318388	318388	130519	130519	30291.7	30291.7	0.908934	781	A2063G	3
GCF_030924795	GCF_030924795	I	2019	Taiwan	throat swabs	99.2154	0	0.400159	0.0193287	817366	0	24	24	319578	319578	156242	156242	34056.9	34056.9	0.908496	776	A2063G	3
GCF_030924815	GCF_030924815	I	2019	Taiwan	throat swabs	99.2154	0	0.400226	0.0447937	816848	0	26	26	396180	396180	90980	90980	31417.2	31417.2	0.909124	781	A2063G	3
GCF_030924825	GCF_030924825	I	2019	Taiwan	throat swabs	99.2154	0	0.400136	0.0221172	816549	0	17	17	545918	545918	545918	545918	48032.3	48032.3	0.909179	773	A2063G	3
GCF_030924835	GCF_030924835	II	2019	Taiwan	throat swabs	99.2154	0.75188	0.399813	0.0418329	820287	0	36	36	245052	245052	95301	95301	22785.8	22785.8	0.909649	791	A2063A	14
GCF_030924875	GCF_030924875	I	2019	Taiwan	throat swabs	99.2154	0	0.400141	0.0172639	817976	0	32	32	133803	133803	95673	95673	25561.8	25561.8	0.908011	785	A2063G	3
GCF_030924895	GCF_030924895	I	2019	Taiwan	throat swabs	98.4636	0	0.400158	0.0207409	817368	0	23	23	319612	319612	156266	156266	35537.7	35537.7	0.908753	776	A2063G	3
GCF_030924915	GCF_030924915	I	2019	Taiwan	throat swabs	99.2481	0	0.400247	0.0274526	817762	0	38	38	319649	319649	69296	69296	21520.1	21520.1	0.908554	787	A2063A	17
GCF_030924925	GCF_030924925	II	2019	Taiwan	throat swabs	100	0	0.399766	0.0486218	814594	0	33	33	324007	324007	91046	91046	24684.7	24684.7	0.908405	774	A2063A	2
GCF_030924935	GCF_030924935	I	2019	Taiwan	throat swabs	99.2154	0	0.400112	0.0216986	817052	0	25	25	319613	319613	130519	130519	32682.1	32682.1	0.909823	782	A2063G	3
GCF_030924945	GCF_030924945	I	2019	Taiwan	throat swabs	99.2154	0	0.400231	0.0406287	818288	0	40	40	318637	318637	69364	69364	20457.2	20457.2	0.909256	788	A2063G	17
GCF_030924995	GCF_030924995	I	2019	Taiwan	throat swabs	99.2154	0	0.400153	0.0222252	817258	0	22	22	319624	319624	156242	156242	37148.1	37148.1	0.908846	775	A2063G	3
GCF_030925015	GCF_030925015	I	2019	Taiwan	throat swabs	99.2154	0	0.400247	0.0233555	817582	0	35	35	319674	319674	95245	95245	23359.5	23359.5	0.910864	791	A2063T	17
GCF_030925035	GCF_030925035	I	2018	Taiwan	throat swabs	100	0	0.40015	0.0454906	817686	0	26	26	318388	318388	132302	132302	31449.5	31449.5	0.906619	774	A2063G	3
GCF_030925055	GCF_030925055	I	2018	Taiwan	throat swabs	99.2154	0	0.400324	0.0473372	817304	0	35	35	318543	318543	90980	90980	23351.5	23351.5	0.908861	785	A2063G	3
GCF_030925075	GCF_030925075	II	2018	Taiwan	throat swabs	99.2481	0	0.399712	0.0460757	819322	0	27	27	394130	394130	156066	156066	30345.3	30345.3	0.91032	792	A2063A	14
GCF_030925085	GCF_030925085	I	2018	Taiwan	throat swabs	99.2154	0	0.40025	0.023322	817559	0	35	35	319615	319615	95245	95245	23358.8	23358.8	0.908892	783	A2063G	17
GCF_030925115	GCF_030925115	I	2018	Taiwan	throat swabs	99.2154	0	0.40021	0.0228154	817558	0	33	33	319613	319613	173893	173893	24774.5	24774.5	0.908378	780	A2063G	17
GCF_030925135	GCF_030925135	I	2018	Taiwan	throat swabs	99.2481	0	0.400336	0.0426718	817516	0	40	40	318661	318661	93507	93507	20437.9	20437.9	0.908739	785	A2063G	17
GCF_030925155	GCF_030925155	I	2018	Taiwan	throat swabs	99.2481	0	0.400283	0.0472425	817347	0	37	37	318611	318611	95892	95892	22090.5	22090.5	0.90803	784	A2063G	17
GCF_030925165	GCF_030925165	I	2018	Taiwan	throat swabs	99.2481	0	0.400296	0.0404579	816856	0	36	36	318610	318610	93663	93663	22690.4	22690.4	0.908738	785	A2063G	17
GCF_030925175	GCF_030925175	I	2018	Taiwan	throat swabs	98.4636	0	0.400135	0.0232519	817964	0	25	25	450178	450178	450178	450178	32718.6	32718.6	0.908918	780	A2063G	3
GCF_030925215	GCF_030925215	I	2020	Taiwan	throat swabs	99.2481	0	0.400172	0.0195824	817583	0	29	29	319588	319588	130530	130530	28192.5	28192.5	0.909076	786	A2063G	3
GCF_030925235	GCF_030925235	I	2019	Taiwan	throat swabs	99.2154	0	0.400184	0.0242098	817249	0	31	31	319662	319662	95250	95250	26362.9	26362.9	0.908625	781	A2063G	17
GCF_030925245	GCF_030925245	I	2019	Taiwan	throat swabs	99.2154	0	0.400214	0.037384	816815	0	30	30	319616	319616	90980	90980	27227.2	27227.2	0.908919	785	A2063G	3
GCF_030925255	GCF_030925255	I	2020	Taiwan	throat swabs	99.2154	0	0.400189	0.0263003	817814	0	33	33	371961	371961	95245	95245	24782.2	24782.2	0.909684	783	A2063G	17
GCF_030925295	GCF_030925295	I	2019	Taiwan	throat swabs	99.2154	0	0.400163	0.0193249	817401	0	24	24	319613	319613	156242	156242	34058.4	34058.4	0.909211	779	A2063G	3
GCF_030925315	GCF_030925315	I	2019	Taiwan	throat swabs	99.2154	0	0.400146	0.0222298	817237	0	22	22	319614	319614	156230	156230	37147.1	37147.1	0.908335	773	A2063G	3
GCF_030925335	GCF_030925335	I	2019	Taiwan	throat swabs	99.2154	0	0.400253	0.0443236	817478	0	36	36	318510	318510	153760	153760	22707.7	22707.7	0.9096	792	A2063G	3
GCF_030925355	GCF_030925355	I	2019	Taiwan	throat swabs	98.4636	0	0.400219	0.0269012	817570	0	34	34	224092	224092	94483	94483	24046.2	24046.2	0.908924	788	A2063G	3
GCF_030925375	GCF_030925375	I	2019	Taiwan	throat swabs	99.2154	0	0.400207	0.0271729	817253	0	34	34	318388	318388	90980	90980	24036.9	24036.9	0.908192	782	A2063G	3
GCF_030925385	GCF_030925385	I	2019	Taiwan	throat swabs	99.2154	0	0.400079	0.0290186	816637	0	23	23	318424	318424	183071	183071	35506	35506	0.907948	774	A2063G	3
GCF_030928045	GCF_030928045	I	2019	Taiwan	throat swabs	99.2154	0	0.400262	0.0273751	817034	0	32	32	319625	319625	90980	90980	25532.3	25532.3	0.90802	782	A2063G	3
GCF_041931565	GCF_041931565	I	2024	Russia	swab	99.2154	0	0.40006	0	816422	0	1	1	816422	816422	816422	816422	816422	816422	0.908522	754	A2063A	20
GCF_041931755	GCF_041931755	I	2024	Russia	swab	99.2154	0	0.400051	0	816417	0	1	1	816417	816417	816417	816417	816417	816417	0.90881	756	A2063A	3
GCF_041931765	GCF_041931765	I	2024	Russia	swab	98.4962	0	0.400049	0	816376	0	1	1	816376	816376	816376	816376	816376	816376	0.909643	756	A2063A	3
GCF_042847055	GCF_042847055	II	2020	Japan	nasopharynx swab	99.2481	0	0.399698	0	818641	0	1	1	818641	818641	818641	818641	818641	818641	0.908938	761	A2063A	14
GCF_042847335	GCF_042847335	II	2017	Japan	nasopharynx swab	99.2154	0	0.399671	0	818516	0	1	1	818516	818516	818516	818516	818516	818516	0.911953	768	A2063A	14
GCF_042848455	GCF_042848455	I	2016	Japan	nasopharynx swab	99.2481	0	0.400115	0	816682	0	1	1	816682	816682	816682	816682	816682	816682	0.909554	752	A2063G	30
GCF_042849265	GCF_042849265	II	2019	Japan	nasopharynx swab	99.2481	0	0.399721	0	818623	0	1	1	818623	818623	818623	818623	818623	818623	0.910729	763	A2063A	14
GCF_042854015	GCF_042854015	I	2019	Japan	nasopharynx swab	99.2481	0	0.40006	0	816346	0	1	1	816346	816346	816346	816346	816346	816346	0.909227	751	A2063A	17
GCF_042854065	GCF_042854065	I	2019	Japan	nasopharynx swab	98.4636	0	0.400061	0	816608	0	1	1	816608	816608	816608	816608	816608	816608	0.909101	757	A2063G	3
GCF_042854285	GCF_042854285	II	2018	Japan	nasopharynx swab	99.2154	0	0.39972	0	818690	0	1	1	818690	818690	818690	818690	818690	818690	0.91037	765	A2063A	14
GCF_042855365	GCF_042855365	I	2016	Japan	nasopharynx swab	92.4485	0	0.400145	0	776641	0	1	1	776641	776641	776641	776641	776641	776641	0.908059	712	A2063G	3
GWHDOMW01000000	GWHDOMW01000000	I	2003	China:Beijing		99.2481	0	0.400051	0	816325	0	1	1	816325	816325	816325	816325	816325	816325	0.908083	755	A2063A	19
GWHDOMX01000000	GWHDOMX01000000	II	2004	China:Beijing		99.2154	0	0.399814	0	817210	0	1	1	817210	817210	817210	817210	817210	817210	0.909534	760	A2063A	2
GWHDOMY01000000	GWHDOMY01000000	I	2009	China:Beijing		99.2481	0	0.400045	0	816533	0	1	1	816533	816533	816533	816533	816533	816533	0.910544	760	A2063G	3
GWHDOMZ01000000	GWHDOMZ01000000	II	2005	China:Beijing		99.2481	0	0.399801	0	817128	0	1	1	817128	817128	817128	817128	817128	817128	0.909684	761	A2063A	2
GWHDONA01000000	GWHDONA01000000	I	2006	China:Beijing		99.2154	0	0.40005	0	816502	0	1	1	816502	816502	816502	816502	816502	816502	0.908594	758	A2063G	3
GWHDONB01000000	GWHDONB01000000	I	2010	China:Beijing		99.2154	0	0.400069	0	816581	0	1	1	816581	816581	816581	816581	816581	816581	0.910229	757	A2063G	3
GWHDONC01000000	GWHDONC01000000	I	2010	China:Beijing		98.4636	0	0.400066	0	816630	0	1	1	816630	816630	816630	816630	816630	816630	0.909411	755	A2063A	3
GWHDOND01000000	GWHDOND01000000	II	2016	China:Beijing		99.2154	0	0.399695	0	818580	0	1	1	818580	818580	818580	818580	818580	818580	0.910798	766	A2063G	14
GWHDONE01000000	GWHDONE01000000	I	2017	China:Beijing		99.2154	0	0.400047	0	816564	0	1	1	816564	816564	816564	816564	816564	816564	0.910172	759	A2063G	3
GWHDONF01000000	GWHDONF01000000	II	2019	China:Beijing		99.2154	0	0.399756	0	818816	0	1	1	818816	818816	818816	818816	818816	818816	0.909278	763	A2063G	14
GCF_009811275	GCF_009811275	I	2011	Japan		99.2481	0	0.401271	0.0621576	791959	0	114	114	67438	67438	35187	35187	6947.01	6947.01	0.917573	784	A2063G	3
GWHDONH00000000	GWHDONH00000000	I	2008	China:Beijing		96.6765	0	0.395155	0.046582	762940	837	90	156	107018	76069	47902	42683	8477.11	4885.28	0.899438	800	Unknown	-
GWHDONI00000000	GWHDONI00000000	I	2009	China:Beijing		97.7117	1.06259	0.399377	0.102002	798367	757	150	220	189638	91992	89971	51970	5322.45	3625.5	0.896625	834	A2063G/C2617T	3
id-58	GCA_000283755	II	1998	Japan		99.2154	0	0.399791	0	817176	0	1	1	817176	817176	817176	817176	817176	817176	0.909316	761	A2063A	2
